# Supplementary material for: Overexpression of Apolipoprotein A-I Alleviates Insulin Resistance in MASLD Mice Through the PPARα Pathway
Source: Int J Mol Sci. 2025 Jan 26;26(3):1051. doi: 10.3390/ijms26031051 (PMC11817368; doi:10.3390/ijms26031051)
Supplement: Supplementary file 1 [file ijms-26-01051-s001.zip]

Archive with 1 entries (1 files):
- ijms-3360837-supplementary.pdf
